# Supplementary material for: Synthesis of Alginate Nanogels with Polyvalent 3D Transition Metal Cations: Applications in Urease Immobilization
Source: Polymers (Basel). 2022 Mar 22;14(7):1277. doi: 10.3390/polym14071277 (PMC9002911; doi:10.3390/polym14071277)
Supplement: Supplementary file 1 [file polymers-14-01277-s001.zip]

Archive with 1 entries (1 files):
- polymers-1400770-supplementary.pdf
